# Supplementary material for: An Uncommon Cause of Angina
Source: Diagnostics (Basel). 2025 Sep 4;15(17):2241. doi: 10.3390/diagnostics15172241 (PMC12428367; doi:10.3390/diagnostics15172241)
Supplement: Supplementary file 1 [file diagnostics-15-02241-s001.zip]

Archive with 2 entries (2 files):
- Video S1 Cath ARCAPA.mp4
- Video S2 ARCAPA CT Video Deidentified.mp4
